# Supplementary material for: Brca2 deficiency drives gastrointestinal tumor formation and is selectively inhibited by mitomycin C
Source: Cell Death Dis. 2020 Sep 26;11(9):812. doi: 10.1038/s41419-020-03013-8 (PMC7519908; doi:10.1038/s41419-020-03013-8)
Supplement: Supplementary file 2 — Supplemental table 1 [file 41419_2020_3013_MOESM2_ESM.xlsx]

## Sheet: BRCA2-mutant
Cancer Type	Mutation type	DNA sequence of wild-type allele	Patient ID	Nucleotide change	Amino acid change
Gastric cancer	Polytract	AGAAAAAAA	TCGA-BR-4184-01	c.2956delA	N986Ifs*5
		CTAAAAAA	TCGA-BR-4361-01	c.10248delA	K3416Nfs*11
		TCAAAAAAA	TCGA-BR-4368-01	c.5350insA	N1784Kfs*3
		TGAAAAAAA	TCGA-BR-8078-01	c.9252insA	T3085Nfs*26
		TCAAAAAAA	TCGA-BR-8078-01	c.8941insA	E2981Rfs*37
		CCAAAAAAA	TCGA-BR-8360-01	c.2587insA	N863Kfs*18
		GCAAAAA	TCGA-BR-8361-01	c.7542delA	T2515Hfs*9
		AAAAAAAGA	TCGA-CD-A4MG-01	c.2835delG	D946Ifs*14
		ACAAAAAAAA	TCGA-CG-5728-01	c.9097insA	T3033Nfs*11
		AAAAAAAGA	TCGA-HU-8602-01	c.2835insG	D946Rfs*14
		TCAAAAAAA	TCGA-D7-A4YT-01	c.5351insA	N1784Kfs*3
		AAAAAAATTTT	TCGA-BR-6452-01	c.994A-T	I332F
	Non-polytract	CCTCCCCTC	TCGA-CD-A4MJ-01	c.8201C-A	P2734H
		AAAAAATATAT	TCGA-CG-5723-01	c.10253T-G	I3418S
		GACGAAGAA	TCGA-HU-A4GT-01	c.10024G-A	E3342K
		AAAGAAAAAA	TCGA-BR-7723-01	c.9937A-C	K3313Q
		CAACCAAAA	TCGA-D7-6520-01	c.2556C-G	N852K
		ATAAACAGC	TCGA-HU-A4GU-01	c.7617G-T	Q2539H
		AAGTTGCGAAA	TCGA-HU-A4GN-01	c.4178C-T	A1393V
		CCCACCAG	TCGA-HU-A4GN-01	c.10123A-G	S3375G
		CCAGTGGC	TCGA-HU-A4G8-01	c.1481T-C	V494A
		GATGGCAG	TCGA-HF-7132-01	c.4013G-A	G1338D
		AAAAACCAAGT	TCGA-CG-5733-01	c.1043T-C	V348A
		CAGACCAG	TCGA-CG-5721-01	c.6065C-T	S2022L
		GCGTTGAGGAA	TCGA-CG-5721-01	c.5428G-A	V1810I
		ACCGCACCT	TCGA-CG-4305-01	c.7054C-T	P2352S
		GGCGTTT	TCGA-BR-6852-01	c.7633G-A	V2545I
		CGCCTCAGGAAG	TCGA-BR-8384-01	c.3361T-A	S1121T
		GCGGAATGC	TCGA-BR-8384-01	c.3475T-A	C1159S
		GATTAATGA	TCGA-BR-8680-01	c.7355A-C	N2452T
		ATAAGAGAGA	TCGA-BR-8680-01	c.1403G-T	R468I
		TCTTTT	TCGA-BR-4362-01	c.2275delC	L759Ffs*3
		ATATAACCCC	TCGA-CD-8529-01	c.3262delA	P1088Lfs*16
		GACCAAAAGAA	TCGA-BR-7723-01	c.9785A-C	Q3262P
		TCGCCAAAG	TCGA-BT-4184-01	c.4315G-A	A1439T
		AAGGCCATG	TCGA-BT-4184-01	c.8852C-T	A2951V
		TACCGCAC	TCGA-BR-4361-01	c.7051G-A	A2351T
		AGATTTTCTT	TCGA-BR-4184-01	c.1316T-G	F439C
		AACGCGTC	TCGA-BR-4184-01	c.7505G-A	R2502H
		GTGAAAAA	TCGA-BR-4362-01	c.4625T-C	V1542A
		GATAATTTAT	TCGA-BR-4361-01	c.4855A-G	N1619D
Colorectal cancer	Polytract	AAAAAAACA	coadread-dfci-2016-390	c.5352insA	N1784Kfs*3
		GCAAAAA	coadread-dfci-2016-390	c.8053delA	T2685Hfs*9
		GGAAAAAAAA	coadread-dfci-2016-2624	c.1813delA	I605Yfs*9
		AAAAAAACAGGAC	coadread-dfci-2016-3021	c.9253insA	T3085Nfs*26
		TGAAAAAAA	coadread-dfci-2016-3064	c.9253delA	T3085Qfs*19
		AAAAAGG	coadread-dfci-2016-3262	c.6129delA	G2044Afs*7
		AGAAAAA	coadread-dfci-2016-3262	c.10080delA	K3360Nfs*23
		TGAAAAAA	coadread-dfci-2016-3676	c.7177delA	M2393*
		CCAAAAAAA	coadread-dfci-2016-4430	c.2587delA	N863Ifs*11
		AAAAAG	coadread-dfci-2016-4500	c.8146delG	V2716Wfs*17
		GGAAAAAA	coadread-dfci-2016-132	c.6373A-G	T2125A
	Non-polytract	TTAAAGAA	coadread-dfci-2016-2269	c.4414G-A	E1382K
		TACCCC	coadread-dfci-2016-197	c.2112delC	P704Qfs*26
		AAGAAATTTT	coadread-dfci-2016-116	c.5782G-A	E1928K
		CATCGCTTTTC	coadread-dfci-2016-197	c.6260C-T	S2807L
		CAAAGAGTCATTT	coadread-dfci-2016-578	c.4325C-A	S1442*
		AAGAAAGAACAAAA	coadread-dfci-2016-578	c.4116G-T	K1472N
		AAAAATGACTGT	coadread-dfci-2016-578	c.3597A-G	D1199G
		GTTGGGTTTTCA	coadread-dfci-2016-578	c.4570T-G	F1524V
		TAAGCCCAGA	coadread-dfci-2016-3021	c.7942A-T	S2648C
		TAAGGAAAG	coadread-dfci-2016-3074	c.7711G-T	E2571*
		CTTTCGCACAAC	coadread-dfci-2016-2257	c.7006C-T	R2336C
		AACGCGTCTTT	coadread-dfci-2016-132	c.7057G-A	V2503I
		CCTCGAATCTC	coadread-dfci-2016-277	c.7559G-A	R2520Q
		TCATCGCTTT	coadread-dfci-2016-523	c.8420C-T	S2807L
		ATCGATTGGTC	coadread-dfci-2016-546	c.3517A-T	I1173F
		CAAACCATA	coadread-dfci-2016-593	c.3299A-G	N1100S
		ATGATCCCAA	coadread-dfci-2016-593	c.9562G-T	D3188Y
		TTGCATATTTC	coadread-dfci-2016-1745	c.1243C-T	H415Y
		ATATGACTGAT	coadread-dfci-2016-1791	c.1571T-C	M524T
		AAAATGGACAT	coadread-dfci-2016-2269	c.4427A-G	D1476G
		AAAAAGTGGCCA	coadread-dfci-2016-2269	c.8150C-T	A2717V
		ATTTAATATCCC	coadread-dfci-2016-2269	c.6115T-G	L2039V
		AGGGCCGTACAC	coadread-dfci-2016-2397	c.9605C-T	P3202L
		AATTTTATTTC	coadread-dfci-2016-2441	c.9136T-A	F3046I
		GAAGCCTTATTC	coadread-dfci-2016-2564	c.8591C-T	A2864V
		CTGATGTTCC	coadread-dfci-2016-2765	c.6604G-T	D2202Y
		GCATCTTGAAT	coadread-dfci-2016-3091	c.1417C-T	H473Y
		TCCAGAACATTT	coadread-dfci-2016-3181	c.6106C-A	P2036T
		ATTACATGAAC	coadread-dfci-2016-3235	c.2966A-C	Y989S
		AGCTATGGA	coadread-dfci-2016-3235	c.7897G-A	A2633T
		CAATTATGAA	coadread-dfci-2016-3269	c.2405A-C	N802T
		TGATCCATTAG	coadread-dfci-2016-3269	c.1090G-A	D364N
		TCCCAGTTGG	coadread-dfci-2016-3294	c.4486C-T	P1496S
		CTTTGTTCCAC	coadread-dfci-2016-3321	c.7218T-G	F2406L
		CGAAAATGAG	coadread-dfci-2016-3399	c.6772G-A	E2258K
		TCGCTGGTAT	coadread-dfci-2016-3399	c.8359C-T	R2787C
		AAGGAACTT	coadread-dfci-2016-3444	c.2724A-C	E908D
		ATTCATGTTTT	coadread-dfci-2016-3498	c.6533A-G	H2178R
		TTTCATTGAGC	coadread-dfci-2016-3640	c.8084C-T	S2695L
		ATACTGTTTG	coadread-dfci-2016-3640	c.4036A-G	T1346A
		AATTACAACT	coadread-dfci-2016-3640	c.10235T-A	I3412N
		AGTCATTTAA	coadread-dfci-2016-3690	c.4324T-C	S1442P
		AACGTGATGA	coadread-dfci-2016-3726	c.4535G-A	R1512H
		ACGAATGTTA	coadread-dfci-2016-162841	c.9286G-A	E3096K
		TCTGCGTGTTC	coadread-dfci-2016-233366	c.7601C-T	A2534V
		GACAATGAGA	coadread-dfci-2016-1222	c.1043T-C	V348A
		CCAAGTGAAAG	coadread-dfci-2016-1244	c.793G-A	G265R
		CATGGATTT	coadread-dfci-2016-691	c.10153G-A	R3385H

## Sheet: BRCA2-MSI -P53
Gastric cancer		BRCA2		P value
		Mutant（28）	Wild-type（265）
	MSI-status			1.042e-11
	MSI	22	41
	MSS	6	224
	TP53			0.73
	Wildtype	21	134
	Mutant	16	122
Colorectal cancer		BRCA2		P value
		Mutant（42）	Wild-type（577）
	MSI-status			7.39e-11
	MSI	24	67
	MSS	14	424
	Unknown	4	86
	TP53			0.079
	Wildtype	26	273
	Mutant	16	304
