# Supplementary material for: Brca2 deficiency drives gastrointestinal tumor formation and is selectively inhibited by mitomycin C
Source: Cell Death Dis. 2020 Sep 26;11(9):812. doi: 10.1038/s41419-020-03013-8 (PMC7519908; doi:10.1038/s41419-020-03013-8)
Supplement: Supplementary file 3 — Supplemental table 2 [file 41419_2020_3013_MOESM3_ESM.xlsx]

## Sheet: GeCKO positive sgRNAs in SNU1
Gene	sgRNA	DMSODay14	MMCDay14	fold change (MMC/DMSO)	FDR	DMSODay0	DMSODay14	fold change (DMSODay14/DMSODay0)	FDR
BRCA2	BRCA2_HGLibA_04763	165.38	56.185	0.3397	0.023018	63.799	188.8	2.95929	6.17e-06
BRCA2	BRCA2_HGLibA_04764	7514.9	992.19	0.132	1.2e-63	2412.9	8578.8	3.55539	1.15e-76
BRCA2	BRCA2_HGLibA_04765	580.53	584.56	1.0069	0.9601	907.83	662.72	0.730005	0.25222
KIAA1429	KIAA1429_HGLibA_32038	311.36	127.91	0.4108	0.0081028	157.93	355.44	2.25062	0.00041312
KIAA1429	KIAA1429_HGLibA_32039	207.57	54.989	0.2649	0.0046646	108.77	236.96	2.17854	0.0045386
KIAA1429	KIAA1429_HGLibA_32040	418.52	433.94	1.0368	0.81545	418.36	477.78	1.14203	0.50852
IL12RB1	IL12RB1_HGLibA_30252	33.752	2.3908	0.0708	0.046662	50.203	38.53	0.767484	0.54259
IL12RB1	IL12RB1_HGLibA_30253	205.04	86.07	0.4198	0.029947	155.84	234.07	1.50199	0.22465
IL12RB1	IL12RB1_HGLibA_30254	387.3	358.62	0.9259	0.64902	441.36	442.14	1.00177	0.99341
ZP2	ZP2_HGLibA_64240	669.13	614.44	0.9183	0.5325	765.59	763.87	0.997753	0.99016
ZP2	ZP2_HGLibA_64241	202.51	68.139	0.3365	0.013071	143.29	231.18	1.61337	0.1675
ZP2	ZP2_HGLibA_64242	358.62	155.4	0.4333	0.0067548	272.98	409.39	1.49971	0.1675
SLC25A40	SLC25A40_HGLibA_52022	70.879	14.345	0.2024	0.046662	72.166	80.914	1.12122	0.73086
SLC25A40	SLC25A40_HGLibA_52023	242.17	370.58	1.5302	0.034363	419.4	276.46	0.65918	0.25222
SLC25A40	SLC25A40_HGLibA_52024	583.91	254.62	0.4361	0.00072014	335.73	666.58	1.98546	0.00069728
SMEK2	SMEK2_HGLibA_52982	629.48	257.01	0.4083	0.00021297	448.69	718.59	1.60153	0.051845
SMEK2	SMEK2_HGLibA_52983	426.12	188.88	0.4433	0.0041679	284.48	486.45	1.70996	0.038996
SMEK2	SMEK2_HGLibA_52984	271.7	206.81	0.7612	0.2024	203.95	310.17	1.52081	0.18584
ECT2	ECT2_HGLibA_14423	193.23	86.07	0.4454	0.046662	125.51	220.59	1.75755	0.09126
ECT2	ECT2_HGLibA_14424	724.82	241.47	0.3331	4.84e-06	470.65	827.44	1.75808	0.0068338
ECT2	ECT2_HGLibA_14425	246.39	254.62	1.0334	0.86381	450.78	281.27	0.623963	0.22222
COX15	COX15_HGLibA_10811	385.62	113.56	0.2945	0.00029384	177.8	440.21	2.47587	5.29e-06
COX15	COX15_HGLibA_10812	118.98	251.04	2.1099	0.00037426	412.08	135.82	0.329596	0.029382
COX15	COX15_HGLibA_10813	595.72	265.38	0.4455	0.00084055	375.47	680.06	1.81122	0.0063921
C16orf92	C16orf92_HGLibA_05500	203.36	47.817	0.2351	0.0032938	71.12	232.15	3.2642	2.1e-08
C16orf92	C16orf92_HGLibA_05501	129.1	265.38	2.0556	0.00051376	196.63	147.38	0.74953	0.34303
C16orf92	C16orf92_HGLibA_05502	453.96	205.61	0.4529	0.0037568	271.93	518.23	1.90575	0.0049839
TPM3	TPM3_HGLibA_58434	448.9	206.81	0.4607	0.004674	243.69	512.45	2.10288	0.00045548
TPM3	TPM3_HGLibA_58435	156.95	101.61	0.6474	0.19601	190.35	179.17	0.941266	0.82545
TPM3	TPM3_HGLibA_58436	215.17	74.116	0.3445	0.011462	104.59	245.63	2.3485	0.00080957
CDC73	CDC73_HGLibA_08598	422.74	198.44	0.4694	0.0067548	281.34	482.59	1.71533	0.038996
CDC73	CDC73_HGLibA_08599	299.55	141.06	0.4709	0.019966	180.94	341.96	1.88991	0.018851
CDC73	CDC73_HGLibA_08600	77.63	87.265	1.1241	0.68868	107.73	88.62	0.822612	0.56944
LRRC48	LRRC48_HGLibA_34661	267.48	294.07	1.0994	0.59806	266.7	305.35	1.14492	0.5508
LRRC48	LRRC48_HGLibA_34662	436.24	204.42	0.4686	0.0061606	222.77	498.01	2.23553	8.44e-05
LRRC48	LRRC48_HGLibA_34663	403.34	190.07	0.4712	0.0086199	333.64	460.44	1.38005	0.25222
PTPLAD2	PTPLAD2_HGLibA_46708	361.99	173.34	0.4789	0.013913	396.39	413.24	1.04251	0.84543
PTPLAD2	PTPLAD2_HGLibA_46709	118.98	120.74	1.0148	0.95477	213.36	135.82	0.636577	0.28694
PTPLAD2	PTPLAD2_HGLibA_46710	764.48	358.62	0.4691	0.00036426	561.64	872.71	1.55386	0.05759
CPB2	CPB2_HGLibA_10907	373.8	456.65	1.2216	0.19601	762.45	426.72	0.559669	0.11158
CPB2	CPB2_HGLibA_10908	254.83	124.32	0.4879	0.038582	271.93	290.9	1.06976	0.77278
CPB2	CPB2_HGLibA_10909	502.06	240.28	0.4786	0.0041904	330.5	573.14	1.73416	0.022974
NOX3	NOX3_HGLibA_39660	307.99	236.69	0.7685	0.19601	245.78	351.59	1.43051	0.24944
NOX3	NOX3_HGLibA_39661	774.61	381.34	0.4923	0.00067555	598.25	884.27	1.47809	0.09953
NOX3	NOX3_HGLibA_39662	193.23	83.679	0.4331	0.041313	95.176	220.59	2.31771	0.0016901
TMEM178A	TMEM178A_HGLibA_57368	378.02	333.52	0.8823	0.47363	398.48	431.54	1.08297	0.70315
TMEM178A	TMEM178A_HGLibA_57369	432.03	212.78	0.4925	0.009527	331.55	493.19	1.48753	0.16581
TMEM178A	TMEM178A_HGLibA_57370	270.86	129.1	0.4766	0.029947	134.92	309.21	2.2918	0.00050862
BRI3BP	BRI3BP_HGLibA_04805	323.18	127.91	0.3958	0.005494	253.1	368.93	1.45765	0.20564
BRI3BP	BRI3BP_HGLibA_04806	340.9	168.55	0.4944	0.019821	258.33	389.16	1.50645	0.1675
BRI3BP	BRI3BP_HGLibA_04807	1509.6	1191.8	0.7895	0.079631	1223.7	1723.3	1.40827	0.089579
SLC44A5	SLC44A5_HGLibA_52456	1507	1036.4	0.6877	0.0090571	1147.3	1720.4	1.49952	0.033635
SLC44A5	SLC44A5_HGLibA_52457	352.71	138.67	0.3932	0.0035894	189.31	402.64	2.12688	0.00099904
SLC44A5	SLC44A5_HGLibA_52458	581.38	288.1	0.4955	0.0032267	308.54	663.69	2.15107	5.64e-05

## Sheet: selected FA genes in SNU216
Gene	sgRNA	DMSODay14	MMCDay14	fold change (MMC/DMSODay14)	p.twoside	DMSODay0	DMSODay14	fold change (DMSODay14/DMSODay0)	p.twoside
FANCB	Lib_v3_6065	622.46	411.45	0.661006	0.0012859	912.31	621.37	0.681095	0.0021646
FANCB	Lib_v3_6067	359.67	242.89	0.675313	0.017096	451.96	359.03	0.794384	0.14416
FANCF	Lib_v3_6070	150.58	54.441	0.361542	0.0018187	211.82	150.32	0.709659	0.13713
FANCF	Lib_v3_6071	631.09	422.96	0.670206	0.0016219	949.01	629.98	0.663829	0.0010088
FANCM	Lib_v3_46252	403.79	263.83	0.653384	0.0071991	400.58	403.08	1.00624	0.96648
FANCM	Lib_v3_46254	258.96	170.65	0.658982	0.031769	282.08	258.5	0.916407	0.62814
FANCD2	Lib_v3_6036	366.38	230.33	0.628664	0.0059397	404.77	365.74	0.903575	0.51364
FANCD2	Lib_v3_6033	362.54	249.17	0.68729	0.021148	292.57	361.91	1.237	0.16298
FANCP/SLX4	Lib_v3_53670	317.47	126.68	0.39903	3.1392e-05	371.22	316.91	0.853699	0.33982
FANCP/SLX4	Lib_v3_53668	281.02	153.9	0.547648	0.0030804	529.56	280.53	0.529742	0.00034786
