# Supplementary material for: Brca2 deficiency drives gastrointestinal tumor formation and is selectively inhibited by mitomycin C
Source: Cell Death Dis. 2020 Sep 26;11(9):812. doi: 10.1038/s41419-020-03013-8 (PMC7519908; doi:10.1038/s41419-020-03013-8)
Supplement: Supplementary file 5 — Supplemental Information summary [file 41419_2020_3013_MOESM5_ESM.txt]

Supplemental Information summary
Supplemental information includes 4 TIFF (supplemental figure 1, supplemental figure 2, supplemental figure 3, supplemental tables 3-7), 2 excels (supplemental table1 and supplemental table 2), a word (supplemental materials including supplemental figure legends and supplemental materials and methods), 2 PDF (reproducibility checklist and detailed attribution of authorship), a txt (supplemental information summary).
